# Supplementary material for: Who’s Who? Discrimination of Human Breast Cancer Cell Lines by Raman and FTIR Microspectroscopy
Source: Cancers (Basel). 2022 Jan 17;14(2):452. doi: 10.3390/cancers14020452 (PMC8773714; doi:10.3390/cancers14020452)
Supplement: Supplementary file 1 [file cancers-14-00452-s001.zip]

Archive with 1 entries (1 files):
- cancers-1511211-supplementary.pdf
